# Supplementary material for: Pilot evaluation of a novel unilateral onychectomy model and efficacy of an extended release buprenorphine product
Source: BMC Vet Res. 2017 Jan 24;13:32. doi: 10.1186/s12917-017-0943-5 (PMC5259973; doi:10.1186/s12917-017-0943-5)
Supplement: Additional file 1: — Subjective pain scoring system used. (XLSX 10 kb) [file 12917_2017_943_MOESM1_ESM.xlsx]

## Sheet: Additional file.1
Additional file 1. Subjective pain scoring system used
With gentle petting / stroking of the animal in the cage the animal expresses:
1	No signs of pain; relaxed and freely moving; normal attention to environment; playfully interactive; normal physiologic
2	Signs of faint pain; barely noticeable difference from normal; may have slightly abnormal stance or gait; observant but restricted interaction; may sit or lay with mild alterations from normal.
3	Signs of mild pain; may lay down with leg raised slightly; licking/chewing at surgical site often
4	Signs of moderate pain; lies down but seems uncomfortable; reluctant to move; may bite; marked guarding; may cry or growl; limited interest in surroundings.
5	Signs of severe pain; tense, writhing, or shivering; may not move at all; may be rigid; may refuse to stand or walk; may be self-mutilating; may have a fixed stare; unsolicited crying and growling; may have shallow labored breathing and high heart rate; may bite
