# Supplementary material for: Pilot evaluation of a novel unilateral onychectomy model and efficacy of an extended release buprenorphine product
Source: BMC Vet Res. 2017 Jan 24;13:32. doi: 10.1186/s12917-017-0943-5 (PMC5259973; doi:10.1186/s12917-017-0943-5)
Supplement: Additional file 2: — Script of PROC GLIMMIX. (XLSX 22 kb) [file 12917_2017_943_MOESM2_ESM.xlsx]

## Sheet: Additional file.2
Additional file 2. script of PROC GLIMMIX
TITLE "REPEATED MEASURES EFFECT FOR TIME";
TITLE2 "MODELING PROB(SCORE=0)";
PROC GLIMMIX DATA=A INITGLM METHOD = MSPL;
CLASS PERIOD Name tretment CTIME;
MODEL SCORE = PERIOD TRETMENT | TIME PERIOD*TIME/ DIST=BINARY LINK= LOGIT SOLUTION ;
RANDOM _RESIDUAL_ / SUBJECT = PERIOD*NAME*TRETMENT TYPE=SP(POW)(CTIME) RESIDUAL;
LSMEANS PERIOD TRETMENT / AT TIME=6 LINES DIFF ILINK;
LSMEANS PERIOD TRETMENT / AT TIME=6 LINES DIFF ILINK;
OUTPUT OUT=OUTGLMX2 PREDICTED(NOBLUP ILINK)= MPRED PREDICTED(NOBLUP ILINK)= CPRED ;
format tretment $trtname.;
RUN;
PROC SORT DATA= OUTGLMX2;
BY TIME;
RUN;
title;
PROC SGPANEL DATA= OUTGLMX2; WHERE NAME IN ("Cat1" "Cat3");
PANELBY PERIOD/ Novarname;
SERIES X=TIME Y= MPRED/ GROUP=TRETMENT MARKERS ;
REFLINE 0.5/ AXIS=Y lineattrs= (THICKNESS=2 color= black);
ROWAXIS LABEL ="PROB(Baseline)";
keylegend / title=" ";;
format tretment $trtname.;
RUN;
TITLE "PRINT PREDICTED VALUES";
PROC PRINT DATA = OUTGLMX2; WHERE NAME IN ("Cat1" "Cat3");
format tretment $trtname.;
RUN;
QUIT;
ODS TAGSETS.RTF CLOSE;
quit;
ods html close;
