# Supplementary material for: Pilot evaluation of a novel unilateral onychectomy model and efficacy of an extended release buprenorphine product
Source: BMC Vet Res. 2017 Jan 24;13:32. doi: 10.1186/s12917-017-0943-5 (PMC5259973; doi:10.1186/s12917-017-0943-5)
Supplement: Additional file 3: — Script of the mixed model parameters and options. (XLSX 15 kb) [file 12917_2017_943_MOESM3_ESM.xlsx]

## Sheet: Additional file.3
Additional file 3. script of the mixed model parameters and options
Fit Model(
	Y( :Name( "OP PVF(%)" ) ),
	Effects( :Time ),
	Random Effects( :Cat ),
	Personality( "Mixed Model" ),
	Run( Repeated Effects Covariance Parameter Estimates( 0 ) ),
	Where( :treatment == "Control" )
)
