# Supplementary material for: Pilot evaluation of a novel unilateral onychectomy model and efficacy of an extended release buprenorphine product
Source: BMC Vet Res. 2017 Jan 24;13:32. doi: 10.1186/s12917-017-0943-5 (PMC5259973; doi:10.1186/s12917-017-0943-5)
Supplement: Additional file 5: — Contact time for operated and non-operated limbs for each group. (XLSX 18 kb) [file 12917_2017_943_MOESM5_ESM.xlsx]

## Sheet: Additional file.5
Additional file 5. Contact time for operated and non-operated limbs for each group
	Control		ER-Bup
Time	OP contact time	NO contact time	OP contact time	NO contact time
P-value	0.0226	0.0059	0.0226	0.1736
0	0.14 ± 0.046	0.14 ± 0.038	0.15 ± 0.032	0.15 ± 0.042
6	0.17 ± 0.051*	0.17 ± 0.050	0.13 ± 0.023*	0.14 ± 0.021
24	0.15 ± 0.018	0.17 ± 0.034	0.15 ± 0.020	0.17 ± 0.046
30	0.17 ± 0.020	0.18 ± 0.025	0.14 ± 0.016	0.15 ± 0.035
48	0.16 ± 0.036	0.17 ± 0.036	0.13 ± 0.019*	0.15 ± 0.017
54	0.15 ± 0.026	0.20 ± 0.11*	0.14 ± 0.040	0.16 ± 0.053
72	0.15 ± 0.018	0.19 ± 0.10*	0.14 ± 0.031	0.16 ± 0.082
Mean ± SD, * indicates significant difference from baseline (<0.05)
OP: Operated limb, NO: Non-operated limb, ER-Bup: extended release formulation of buprenorphine HCL
