# Supplementary material for: Pilot evaluation of a novel unilateral onychectomy model and efficacy of an extended release buprenorphine product
Source: BMC Vet Res. 2017 Jan 24;13:32. doi: 10.1186/s12917-017-0943-5 (PMC5259973; doi:10.1186/s12917-017-0943-5)
Supplement: Additional file 6: — Relationship between contact time and Peak vertical force (PVF) in operated limb (OP). (XLSX 18 kb) [file 12917_2017_943_MOESM6_ESM.xlsx]

## Sheet: Additional file.6
Additional file 6. relationship between contact time and Peak vertical force (PVF) in operated limb (OP)
p<0.0001
R2=0.066
